# Supplementary material for: Analysis on gene modular network reveals morphogen-directed development robustness in Drosophila
Source: Cell Discov. 2020 Jun 30;6:43. doi: 10.1038/s41421-020-0173-z (PMC7324402; doi:10.1038/s41421-020-0173-z)
Supplement: Supplementary file 2 — Supplementary Table S5 [file 41421_2020_173_MOESM2_ESM.xlsx]

## Sheet: Sheet1
M1	M2	M3	M4	M5	M6	M7	M8	M9	M10	M11	M12
APC4	Acon	Actbeta	2mit	Ac13E	ACC	Ac78C	5-HT1B	4EHP		Ag5r	5-HT1A
CG9095	CG4329	CG14423	CG11369	Mcm5	Bub1	CG8945	CG13643	bl	sick	jeb	CG33648
CG2137	Nmdmc	ham	CG17283	CG6761	CG1092	CG42364	CG14402	ArfGAP3	sut1	CG12964	CG11816
Tob	CG15822	e	CG14253	Rbf2	CG5070	CheB42b	CG42531	CG9302	CG16786	CG15464	CG18258
janB	CG4702	CG17234	CG13607	CG6006	Ppi1	Su(Ste):CR42418	CG14933	Nop17l	CG16941	CG11417	CG1894
Alk	CG3835	CG43124	bft	Pex7	Ir60a	CG13323	CG33764	AP-47	CG3163	CG8010	DopR2
snoRNA:CD-24	CG15233	CR43433	Dip3	Ance-5	Eaat1	ste24c	CG43886	CG17230	CG34205	CG10051	Mec2
CG40002	CG5660	CG13426	Acer	CG31204	tadr	CG13856	CG4393	OstStt3	CG33217	mRpL42	CG31646
spir	CG17167	CG15201	CG10186	Ilp7	Or43a	Tk	CG42486	dgt5	br	Tie	CG31157
CG10185	Patsas	Hml	CG11320	CG42613	CG44008	CG34265	CG5506	CG33095	CG9510	clu	CG12071
CG12164	CG10721	CG14629	CG12783	CG11165	sr	CG8543	CG43740	CG8042	SoYb	CG11241	CG13442
CR43941	CG9117	gcm	CG43336	CG16898	snoRNA:Psi18S-110	CG43166	Ugt36Bb	nito	CG12259	CG4813	CG13130
CG15634	CG5961	CG13982	CR43899	CG43050	CG11997	Scr	Sfp24F	CG30441	alphaPS5	CG11893	CG31760
CG31663	c(2)M	Sp1	Hmx	CG7778	CG7149	mir-2281	CG9016	casp	CG2691	CG15629	CG34354
CG14304	ix	CG42763	SP2353	Fmo-1	beat-VI	CR43606	pre-mod(mdg4)-X	CG31633	CG5953	CG5790	CG13250
CG15803	Rrp6	Send1	CG31784	CG3598	CG6652	CG42708	CG6723	betaTub60D	CG15861	CG31601	CG9392
mir-13b-2	CG10178	CG34353	CG8245	CG31199	CG34054	CG18304	CG6333	CR44182	CG34164	CG14401	CR43639
CG5895	CG15406	CG8112	igl	Syn1	gskt	CG4891	CG5527	Argk	CG42568	CG14823	CG32669
CG4607	CG1599	eg	CG33687	CG7370	CR44157	mir-4978	CG14661	Kap3	CG5180	Muc30E	Dscam4
CG34426	CG11319	CG14770	CR43306	Cyp4g15	CG11307	CR44091	CG17666	beag	CG6746	if	LSm1
CR44077	pyr	CG31029	snoRNA:Psi28S-3305a	CG15040	CG32350	CG42655	CG9525	CG1518	P5CDh2	CG17801	CG42287
CG32595	snoRNA:CG32479-b	Neu2	snoRNA:Psi28S-3405c	GABA-B-R3	CG13889	Cyp4d20	CG17855	CG7492	mRNA-cap	CG4168	Menl-2
Lin29	CG33127	CG30284	CG7381	CG5432	CG31088	Eig71Ee	CG31871	rgn	tsh	CG42764	CG10694
CG15128	CG12194	Rim	sha	CG17839	c12.1	Mal-B2	CG42717	CG7872	CG34183	CG42765	Tpc2
CG17341	DmsR-2	Mco1	CG12374	Tsp42Eg	CG15461	CG5861	CG15517	Sra-1	Cnot4	CheB74a	CG33475
CG4744	Shaw	S-Lap2	beat-IIIa	jp	CG8359	Sgs3	CG31909	Arp2	CG4662	CR44106	CG32712
CG6499	Gr22b	CG11437	fne	prd	RhoL	brv3	CG43354	CG2017	CG7420	CR43420	CG33293
inaF-A	Klp59C	CG4927	CG4570	CG3257	pr	Rala	Cyp312a1	fwe	Nup98-96	mir-973	CG30105
CG31551	CG14760	onecut	CG5597	CG9263	AlkB	CG13293	Ela	fray	MED18	CG6329	CG42615
CG6067	CG5538	CG15080	Trissin	CG18417	CG10205	CG6036	CR44095	Chi	CG7638	RYamide	CG12535
CG42732	Cyp28a5	Side	mira	nec	CG32043	CG3290	CG2269	Larp7	CG8525	hh	CG4984
snoRNA:Me28S-U2134a	CG15506	CG32204	Ndg	CG31145	hubl	CG13731	CG42685	CG4287	CG13014	verm	CG33783
cpx	CG30181	pncr002:3R	CG14535	CG13309	CG17129	CG15646	Cyp28d1	CG9917	p130CAS	CG3119	CG11562
mir-989	CG43318	beta4GalT7	CG15047	CG5577	CG4306	CG17374	nAcRalpha-34E	NUCB1	DAAM	CR43283	CG11590
CG13305	CG8539	CG13038	CG32392	CG5172	CR43751	CR31144	SP1029	Acn	snoRNA:Psi18S-301	Or30a	CG17028
dpr14	Clk	stet	robl62A	dac	dob	Vha16-1	Trn	BHD	CG14073	CG6971	CG42841
CG7737	stl	wor	CG13928	slo	Df31	Ptp69D	CG32161	CG3605	CG16736	serp	CG30156
dpr3	CG11426	CG5144	peb	CG14931	Srp54	CG31525	CG7607	eIF4G2	thoc7	tkv	CG13484
CG31797	CG43072	CG14834	CG34446	wisp	pho	Tango3	Vps36	MEP-1	CG14607	CG41257	CG12057
CG33757	prc	Patronin	eyg	phr	CG18428	ple	dpr	CG17598	CR41443	TTLL3B	CG2200
CG9815	CG42766	CG9279	ms(2)35Ci	CG14743	Mst77F	lap	CG3939	CG2658	dpr5	CR32661	CG12321
CG1233	nan	Pex10	CG14741	CcapR	fbl	CG43069	CG18473	CG8026	yellow-e3	Toll-7	mRpL11
CG3213	hebe	niki	GstZ2	Cyp4p2	CG11858	CG8004	Dfd	CG3016	CG6209	CG14967	out
CG2861	CG31674	CG30496	cato	Vm32E	CG42266	CG13713	Whamy	ast	CG7470	CG43816	CG16753
S-Lap1	CG7366	swi2	rho	CG9837	CG12895	snoRNA:Me18S-G1358b	CG1138	CG5787	CG4440	robo3	baf
CG33995	CG32814	CG31207	Ocho	CG13366	CG14210	CG1971	CG14120	CG11107	CR43607	CR43765	CR43767
Wnt10	CG42249	phtf	Traf4	mfrn	snoRNA:Psi18S-841c	muted	CG13506	CR43257	Mdr65	PsGEF	rho-5
CG10858	rk	Sgf29	CG18109	timeout	CG12560	CG17494	CG1637	CG11873	CG4020	pncr004:X	Tsp2A
CG15456	snoRNA:Me28S-C3351	CG14694	Eip93F	Fim	snoRNA:Psi18S-841d	sar1	Gpb5	CG13185	eve	CG30116	CG15432
CG11382	Mtp	CG42365	CG14280	snoRNA:Me18S-G1620	Unr	R	CG16719	Aats-ala	CG15760	CG32036	CG17856
CG14044	Hsf	CG7277	Osi4	CG12863	CG13567	pen-2	CG33468	MFS16	hoe2	CG43949	CG41423
CG6293	CG18437	CG33284	amd	CG15743	snoRNA:Psi28S-3316e	CG33017	CG32110	CG1832	eIF4E-5	Galpha73B	CG42597
snoRNA:Me28S-G1083d	dup	CG43658	CG10262	CG15923	l(1)G0469	ferrochelatase	Ret	Spp	Mst98Ca	gfA	CG3349
CG12541	Nup358	CG10996	CG41087	wfs1	Acp53C14b	CG9505	CG4576	CG17271	CG33307	Slob	acj6
CG34453	Prp31	CG14395	prom	CG31510	CG15887	CalpB	ZnT63C	ctp	CG4587	E2f	AlstR
CR43724	Aplip1	CG4398	ase	Mrtf	CG4459	CG10324	yl	mib1	CG14961	CG14204	CG42644
snoRNA:CG32479-a	CG12470	CG30103	DOR	CG42268	CG31542	CG2641	Rad9	Elf	mir-2279	Idgf2	Prm
ZnT35C	CG31178	CG5050	CG15434	CG6961	CG34277	Rpb8	Asator	msk	CG31445	CG3071	snoRNA:Me18S-C1096
CG8105	CG9925	NT5E-2	CG32683	trem	CG6208	Ubc12	let-7-C	Tudor-SN	CR34046	CG14014	Bub3
CG30460	Cpr49Ae	Drs	pgant2	cin	CG42319	CG12128	CG8617	ergic53	CG15172	CG7227	CG5478
CR42861	dimm	Pxd	Fic	CG5190	CG4721	CG31495	DNApol-epsilon	kuk	tilB	CG43129	CG12985
CG34294	CG14868	Cyp305a1	pncr003:2L	Tango11	CG31259	CG42376	GLaz	me31B	CG6018	CG13793	CG3683
CG8605	CG1941	dpr10	CG3523	yki	Ccn	Taf10	CG42788	Act5C	CG30480	CG34278	SmB
CG9555	lin-28	Gr28b	CG42394	CG10280	Or71a	TfIIFbeta	CG6765	Ddx1	CR43962	Sfmbt	CG15650
CG8501	mwh	CG6083	oc	CG14109	Cyp18a1	CG4768	snoRNA:Me28S-A30	pnut	btv	kto	cyr
P58IPK	CG33189	mir-4943	seq	CG32106	ninaC	Mob3	scaRNA:mgU5-38	Mlc-c	CG15356	neb	mRpL27
CG1371	CG4995	mir-282	CG10984	Obp58d	CG15286	S6k	CG11398	pod1	CG17267	Dpy-30L1	spz
CR44064	nimB5	Osi9	Taf5	CG18628	Syx4	crol	CG30423	scramb2	Cyp6a23	Rpp20	fig
CG33080	su(r)	mir-4951	CG11275	CG30427	CG34411	lid	CG44000	Sh3beta	snoRNA:Me28S-A771	CG17985	CG2186
Sema-5c	CG34334	CG42682	CG42269	CG7567	CG32462	CG10375	CG13887	Arf79F	CG15465	RpII15	snoRNA:Psi18S-841b
CG4096	CG6441	Mst89B	CG4030	snoRNA:Me18S-G962	CG33958	Tom7	CG15083	CG17746	CG1965	CG4582	CG32238
Ncc69	CG34442	CG4269	NK7.1	CG42296	CG6967	CG44178	CG5385	eff	CG2091	para	snoRNA:dmt-a
CG8740	Hk	CG13501	CG42575	CG32695	mir-966	Cpr64Ad	CG14812	SCAR	CG4449	mu2	CG15864
scaRNA:mgU4-65	snoRNA:Psi28S-1180	nAcRbeta-64B	drosha	CG33919	CG9007	CG5676	Cnb	cal1	CG30356	Gclc	CG1738
Mhcl	CG10508	Shab	CG7702	Vm34Ca	Acp62F	HmgZ	CG10628	exba	Pif1A	CTPsyn	SdhC
mRpL39	CG11911	CG31976	PPP4R2r	CG18519	CR44151	l(2)k12914	miple2	CG11723	CG42846	ps	CG4611
Las	CG15312	Sytbeta	Syb	Obp47a	snoRNA:291	Pomp	ewg	Capr	Ref1	qjt	CG6463
eIF3-S10	CG43168	CG3713	CG42445	alpha-catenin-related	tsu	fax	SrpRbeta	pic	Sbf	CG3337	Lgr3
raptor	C901	Syt12	CG7903	CG9492	pck	CG17490	kel	pAbp	AP-1sigma	ck	kraken
Ptp4E	CG43795	CG7777	CG9801	CG17147	CG30497	CG33649	hep	vsg	conv	CG44002	scaRNA:pUf68-a
Tsp	CG9883	CR43686	Dip-B	CG32812	CG4797	bur	CG12379	CG1091	CG18012	Or43b	Zfrp8
Arpc3B	sinah	CG9098	Ald	nimB1	CG5815	CG32813	CG14135	Dcp2	Syp	CG7519	lute
Gyc32E	CG14221	CR43802	Hsp26	TrpA1	CR43943	Su(fu)	CG15385	E(var)3-9	E2f2	Ir100a	CG10927
CG14609	CG34384	CG7320	CG7102	CG34308	Rlip	Adgf-D	CG3735	Spx	EcR	snRNA:U11	CG16838
CG31619	CG9150	Cyp12a5	CG44004	Mct1	ken	CG14664	CG17834	CG13742	CG42389	Lint-1	wdn
CG16957	beat-Ic	snoRNA:MeU6-A47	aay	Rh5	CG11739	CG43130	Cda5	G-salpha60A	heph	bin3	ATPsyn-b
CG32599	CG5375	snoRNA:Edc3-a	dlt	Myo28B1	Trf2	CG8642	CG44098	gw	CR43628	CG10396	CG4692
CG5882	snmRNA:438	Spn43Ad	CG11905	CG9522	alpha-Man-IIb	CG31200	mthl14	vih	Rga	CG34382	Oscp
CanA1	Nc73EF	CG43376	CG30343	Rgk2	CG13064	CG7714	ttv	CG9281	CG6044	CG14154	l(1)G0230
Cpr72Ec	Lcp2	Drep-3	Gr36a	CG32647	rux	TTLL3A	CG6434	l(2)NC136	prtp	Gmap	CG7911
TyrR	Smc5	CR43425	b	Gyc-89Db	CG9503	VAChT	l(2)37Ce	Edem2	snoRNA:Psi18S-531	Scp1	ATPsyn-d
CG15529	CG43108	cry	CG1718	desat2	PCID2	CG9657	CG31547	Hrb98DE	Atox1	CG1785	Cpr66D
CG31814	CG31291	S-Lap4	Est-Q	snoRNA:hts-a	Ets97D	GluRIIB	rno	flfl	CG7049	mRpL36	CoVa
Thor	CG31798	cnc	CR44155	mura	tan	nwk	Vps25	CG33129	Reg-5	CG31098	CG1707
Tpl94D	CG4960	CG13255	snoRNA:U29:54Eb	CG31139	CG15738	Oct-TyrR	CG33213	Rm62	Syx1A	CG13685	CoIV
CG14508	CR42875	arr	trn	CG3259	CG3857	CG42817	Pex5	lin19	CG11902	snoRNA:Me18S-G1358a	CR43264
CG4998	CG42335	CG14693	CG2120	Sdic3	Pak	CG17105	CG9293	Kdm2	CG32447	snoRNA:U14:30Ea	CG30499
CG6123	CG2104	comm2	cas	CG11638	Fdxh	CG17193	mRpL32	CG14767	Eip63E	CG32278	CG9643
CG1979	eca	Ogg1	loco	CG18744	CG13151	CR44219	CG10590	CG5059	CG4294	yellow-e2	CG7950
CG5509	l(3)03670	CG6073	CG6901	dila	CG6401	CG17826	CG2656	Uba1	Scamp	CG11699	CAP
Pdfr	CG10459	S1P	Fancl	TrxT	baz	CG9589	CG14971	tw	shd	CG4749	CG42663
CG8785	CG13617	Asph	Tpi	mir-4987	Zasp52	CR32835	CG9945	nct	CG32016	RhoGEF2	CG30415
nAcRbeta-96A	CG14247	CG16853	Ubi-p63E	Ndae1	CG13601	CG6763	CG4896	CG6664	cyc	tra2	CG3700
CG12231	CG15641	CG4363	betaTub97EF	CG34362	snoRNA:Or-CD9a	CG32152	Gef26	MSBP	CG1399	CG11985	CG17327
CR43884	CG17237	snoRNA:Or-CD10	Aldh	CR43981	CG8813	CG42288	CG9318	Mtl	net	CG7246	NP15.6
CG15199	CG43090	CG10830	CG15212	Rya-r44F	raps	CG17633	Ppox	Ho	l(2)08717	fzo	CG3321
CG34461	CG43338	CG3868	edl	CG32758	CG7442	Hs3st-A	blos1	Doa	CG2950	CG17360	CG17996
CG18599	CG30158	CG1143	bib	CG7985	Rnp4F	CG5037	CG8481	msl-2	bs	Spn27A	RFeSP
CG8757	CG30376	Cyp309a2	Cpr78E	CG10960	Snap24	CG13995	Spindly	CG14613	CG31717	St3	CG8209
DAT	CG7024	CG14384	Tom	CG11145	sima	CG15773	CG13247	CG5991	CG1607	ppa	Sps2
shf	SPR	CG31205	Buffy	mir-954	CG32459	CG5204	Flo-2	Gen	Hrb87F	CG8494	CoVIb
CG3790	CG31907	v	CG32354	CG42536	Rca1	Cyp6t1	lin-52	GapcenA	CG6506	sktl	Neb-cGP
inaF-B	CG31004	CG33700	CG6330	CG15545	CG6178	CG13041	CG14722	Pep	CG3065	CG11796	bru-3
qin	CG40470	CG9360	Nhe2	CG13012	Hydr1	Toll-6	CG4360	l(2)k14710	rn	CG7650	CG3214
CG3884	CG42449	Pmi	CG42666	CR43812	CG9588	GstD4	CG43755	HP5	CG8920	Cpr12A	l(2)06225
snoRNA:tra2-a	CG4725	retn	CG9427	CG14424	ORMDL	CG1358	CG6791	elB	Usp7	en	CG42313
CG7708	CG5715	aub	Jafrac1	CG16779	CG10132	TwdlY	CG12123	l(2)35Cc	ns2	GV1	Fib
disco-r	odd	Dhc98D	ac	CG17244	CG14020	CG14440	Stim	Atg8a	fus	Kal1	Ef1beta
IFa	CG30350	CG43373	sc	Eo	CG13188	CG3436	CG8436	RYBP	CG43759	CG4766	awd
CG42671	mir-4977	Cg25C	Cht6	CG31661	CG14655	slbo	Gadd34	CG7357	Tsp3A	Gfr	Nacalpha
ATPsyn-gamma	CG6140	Ets96B	E(spl)m7-HLH	CG34377	CG3589	CG1631	Cct2	dgrn	CG5261	snoRNA:Or-CD2	Adk2
CG12304	dtr	CG42787	E(spl)m8-HLH	Prat2	Rpi	His2B:CG33908	MED25	MFS18	Tsp42Ea	Tequila	CG15484
l(1)G0255	CG5342	Ugt35a	tinc	Ptp52F	CR44097	CG4338	Pex19	CG32369	blow	CG6227	l(1)G0004
AnnX	MtnE	Syt7	E(spl)malpha-BFM	inaF-C	Aats-tyr	Ets65A	CG12213	PMCA	scny	fz4	Ahcy13
Ef1alpha48D	CG32668	CG30438	ara	lz	CG6923	CG42399	wdb	Rab5	CG12316	Doc1	CG6404
CG3902	mir-276a	CG32088	caup	CG42750	Fkbp13	CG10435	CG17294	CG7372	uif	Sox21b	Egfr
CG7414	snoRNA:Me28S-A2589b	CG14451	m	svp	CG4221	CG31477	Nc	Cp1	CG31559	CG11851	CG31075
Ef1gamma	CR43849	CG32206	Antp	CG17687	Eno	CG31917	Syx5	CG32280	CG31898	CG32772	hay
betaTub56D	HLH3B	pncr016:2R	CG16798	CG9259	CG4751	CG42672	CG3860	babo	Clp	CG40472	RpS15Ab
vig2	snoRNA:Me28S-A992	CG40298	CG3280	CG8172	CG7239	CG18081	Ent1	Bap	Drep-2	CG14257	CG13258
CG32521	Glu-RI	CG17111	CG43444	CG1887	Syt1	CG6696	Khc-73	CG7896	sog	CG14301	FK506-bp2
CG12229	snoRNA:Psi28S-1135c	Gld	CG15282	Osi15	kcc	CG44158	CG8602	CG11148	CG31195	mew	CG8636
CG18178	CG30001	CG13248	Dl	ea	gdl	CG30349	yata	cwo	l(3)j2D3	Cyp6v1	Pros29
CG30122	Syx18	CG5195	hbs	Cp110	CG10265	CG34355	CG34137	Lac	CG12393	Meltrin	CG3760
FK506-bp1	CG7059	CG11112	CG17211	CG11966	CG17258	CG5188	alpha-Man-II	tth	Cap-G	GEFmeso	Prosbeta3
Lpin	Scsalpha	Tsp42Ep	E(spl)mgamma-HLH	Pmm45A	CG10936	CG11377	snoRNA:Me28S-U2134b	CG12576	CG7379	CG16789	CG32568
drl	Prp19	CG2127	CG43778	snoRNA:Psi18S-1397	CG33332	Tango1	CHES-1-like	Rab7	CG4925	CG7582	CR44031
CG1240	mRpL3	CG13047	Lrt	unc-13-4A	Tom20	CG13278	Fur2	Fem-1	Spase22-23	mir-974	fru
CG2004	Acp32CD	CG34107	Brd	CG33160	CG12725	CG33521	Psf3	CG7222	CG13397	CG32165	CG10673
CG8258	sev	CG42331	CG12828	CG6356	snoRNA:Me28S-C2645a	snoRNA:MeU5-C46	cactin	aft	Pka-C1	snoRNA:Psi18S-525k	CG3995
Nap1	CG14024	CG4706	Spn43Aa	Spn42Dd	CG13743	CG6479	CG4785	rogdi	CG43313	Doc2	wb
Hsc70-4	nompA	CR44105	rdo	Trf4-2	CG5592	Appl	Tak1	rdx	BCL7-like	Hsp60C	CG14869
blw	CG10738	CG33267	CG16758	CG11592	CG4476	Fbp2	slv	CG12592	Rbp2	CG32512	CG4038
Tcp-1zeta	CG31407	Ppn	phyl	dbr	Tps1	CG11926	FBX011	Hrb27C	ppl	Prx6005	nocte
Tcp-1eta	CG12907	Cyp6d2	CG17778	CG14502	dpr12	CG15390	CG11652	Lsd-2	ptip	CG2975	Msr-110
CG1746	CG43982	CG12539	E(spl)m4-BFM	CG43144	CG17625	Spec2	drpr	nrv1	Dref	Dot	ltl
skpA	CG13183	CG1550	rst	Kebab	CG13840	Pex11	CG5823	CG7139	usp	CG31687	Cep135
Syt4	CG7589	CG43327	sca	CG31437	Glt	fz	CG6194	qkr58E-3	CG11050	Nelf-A	snoRNA:Psi28S-1232
CG1354	CR43994	CG9314	siz	CG33258	CG6201	CG11619	CG34269	CG6903	CG6700	MED31	CG30385
CG31997	Cpr100A	CG42264	Dscam	CG34315	CG7378	CG42762	Rhp	Lamp1	fl(2)d	CG4627	caz
Prosalpha5	CG33667	snoRNA:Psi28S-3316b	E(spl)m5-HLH	CG9691	CG14989	CG13898	mfas	drk	tutl	Hen1	mRpL19
CG9836	mol	Hn	CG7900	CG12713	CR43754	CG13924	CG12106	CG1344	CG3209	Sin3A	CG34125
GstD1	CG43260	CG30089	CG2887	CG5039	vkg	CG5718	snoRNA:Tudor-SN-a	Gie	MED6	Tis11	CG42794
CR44042	kek3	CG9099	CG12001	CG6753	CG15449	CG6592	CG12822	plexA	Vha55	dsx	Esyt2
mgr	Ptx1	AttB	cpo	CG43427	ttm2	Mur11Da	CG2469	CG16771	ldlCp	Spt3	snoRNA:MeU5-U42
CG16885	CG4480	mir-4942	CG7848	Prp3	CG30036	ine	CG16868	Rop	Pdp1	rdgA	Nle
CG4169	CG8219	CR43855	Cp15	CG18193	gfzf	Ir52c	CG30279	CG7536	dm	BEAF-32	TFAM
CG32816	CG15109	CG12263	CG3842	Tep5	CG13618	soti	CG11859	CG5281	Ocrl	mms4	SmD3
Poxn	CG31778	snoRNA:Or-CD12	CG14915	snoRNA:Psi18S-1347a	CG17717	CG3104	CG17221	CG14103	CG13373	Slbp	mRpL22
Con	tll	snoRNA:Or-CD11	CG6234	CG2147	CG14857	CG6168	CG3909	CG9132	Karybeta3	CG11444	CG32344
nemy	CG18808	Gint3	CG8661	CG2321	CR43717	CG8564	CG8331	CG5262	CG32103	CG11617	PHGPx
Uch	CG6074	sfl	sty	CG32068	vas	CG14042	twf	ab	CG7945	CG31279	CG3803
mRpL55	CG6216	CG2016	Sulf1	rdgBbeta	CG18537	CG4822	CG12821	CR30055	CG9894	snoRNA:Psi28S-1192b	PGRP-SD
CG3168	CG5335	snoRNA:nop5-x16-a	kirre	CG3313	CG13163	NPFR1	CG17612	Cp190	Dr	CG17841	l(3)73Ah
CG6689	Phlpp	Nup133	pnt	CG6357	CG43647	Or85f	CG8121	CG14476	CG9236	CG9018	ACXE
Cht3	CG18675	CG15473	Ser	CG8317	CG42692	Dscam3	Aef1	CG9866	Pitslre	CG3609	Gr22a
Sb	Ca-alpha1T	Ndc80	CG10249	CG9776	mtg	CG15890	CG3625	CG31550	CG31115	CG5555	CG30286
alphaTub84B	Ugt86Dc	gukh	upd2	CG10366	Oat	CG6910	ApepP	Mkp3	lwr	CG12279	SIFR
mld	CG31642	CG17549	CG14314	CG18766	mir-4986	CG42392	Droj2	alpha-Man-Ib	DNApol-eta	CG14749	CG11400
CG2846	CG42755	CG5290	CG31673	vlc	CG9319	CG42784	pan	Abi	CG31999	CG14439	CG34163
CG6999	Kaz-m1	CG7914	CR43461	CG42561	Sld5	CG43102	mle	CG11697	D1	Tim8	Ast
Pros26	ru	bt	Glut1	Stam	Rfx	snoRNA:Me28S-G2596	CG13005	Gli	CR43644	RpII18	zfh1
Toll-9	CG15347	Lrr47	Gapdh2	CG4382	CG10635	mtt	CG34006	CG32138	Aats-glupro	smt3	CG12983
Gapdh1	CG31809	CG6361	CG15544	CG34376	pcx	wge	CG10741	CG6294	Psi	CG14407	CG15510
snoRNA:Me18S-U1356a	Lip1		CG11498	RAF2	CG33255	CG13124	smi35A	CG13604	CG12107	CG32971	RSG7
Prosbeta7	CG9743		CG2556	CG5126	CG4565	H15	sno	prod	CG32982	CG6126	CG14606
snoRNA:Me18S-G1189	CR43969		nrm	Psa	CG17904	Cyp303a1	Osi24	skd	CG33158	Sema-1a	CG14891
Pgk	Cpr78Ca		tyn	Mad	CG2926	shu	CG6418	trio	fng	Uhg4	otu
vps2	CR44068		CG16947	CG8229	CG10674	CG17681	Faa	CG16903	fok	sPLA2	CG32052
Atf3	CG32082		Fhos	CycG	CG11109	lid	Tsp97E	CG30389	CG7603	CG17032	CG31406
CG42500	CG32483		CG33226	Irp-1A	Not1	CG12688	pwn	CG5463	kay	DNApol-alpha73	CG32102
CG10311	vnd		CG6055	Pdk	CG4313	KrT95D	Pfk	CG3328	CG1109	Mgat2	CG42590
CG31869	Spc25		CG5910	CG18324	CR40560	CG32299	ana1	CG16989	CG7857	snoRNA:Me28S-G2703a	Nplp2
CG5656	CG16854		CG8170	CG18528	CG6945	CG6255	mats	Prp18	fz2	CG30016	CG42592
CG10477	Obp83g		CG14372	Sc2	CG7768	rok	th	Mlf	CG15387	pug	CG15249
CG42822	Vha68-3		comm	csul	CG3961	CG7653	CG13300	lqfR	l(3)87Df	CG3238	CG18249
CG43667	dgt4		CG32150	CG1486	CG11127	snoRNA:Me28S-C1237	rols	Cnx99A	CR43916	CG8314	CG6280
mir-967	GstT2		snoRNA:U49:66Db	cana	CG31320	CR44221	CG32773	CG9646	cold	lbk	ey
CG10834	beat-Ia		CR17025	CG16781	Alas	Cdk12	Wnt2	Sap-r	CG6015	CG5986	CG32667
fs(1)M3	Adk3		Rpt4	CG7457	CG11696	GstE6	CG15098	Pp1alpha-96A	CG42342	CG8180	CG10182
Ect3	CG13531		CG11158	CR44224	CG10654	dpr16	CG17672	CG4612	z	CG9914	CR34052
Frq2	CG2974		CG31867	Letm1	CG5323	CG11399	CG3925	CG9175	CG9740	CG8199	CG4250
Sodh-2	Idh		S-Lap8	CG2224	hth	Socs16D	CG34313	CG12104	CG9853	Alg10	Ir60e
CG43391	CG44009		CG43991	CG4858	Vps16B	CG8111	Hsp70Ba	CG12391	dUTPase	Fen1	osk
Peb	Rpn7		CG4095	Dmn	CG14646	pre-mod(mdg4)-V	CG17278	CG17273	CG10376	CG12018	CG17177
CG31198	cue		mir-100	Ubx	CG42271	spn-B	kek1	pad	bigmax	Dsor1	CG8800
CG8654	Acp36DE		mir-3642	CG5482	Rbcn-3B	Arf51F	CG9689	Elp1	CG18094	CG6672	wtrw
CG13578	CG14798		CG12014	snoRNA:Me28S-C788a	rgr	spi	eys	gt	CG5541	Sry-beta	CG14642
CG6675	CG2865		CG14448	CG7261	CG33096	CG10217	CG8483	IntS2	CG17658	Bap170	CG5532
CG31431	GstZ1		CG34165	rnh1	CR44218	Rat1	slow	CG10915	CG34310	Mcm7	Msi
mp	Ssadh		CG8138	bocksbeutel	Set1	iPLA2-VIA	Pde1c	CG30054	CG31648	CG13690	CG32228
CG34434	CG17352		alpha-Est8	CG4743	CG10585	CG17715	dpp	Neos		CG11163	Ggamma30A
CG14106	bel		CG30429	CG10907	eIF5B	Wbp2	Hers	Pbp45		Eph	rev7
Or69a	E23		CG7377	mthl3	CG6891	CG5800	bi	dgo		CG1492	CG11060
CG32572	GstE11		Gyc-89Da	CG8549	CG10863	CG9628	Notum	mon2		CR43878	CG1638
CG42524	scu		CG34170	spz3	CG12984	vari	lama	squ		CG7705	DopR
Spn42Db	Act88F		S-Lap3	CG10970	CG33914	Sec22	be	CG1927		Tep2	Acp26Aa
CG42260	St2		CG31244	Cerk	CG17266	nrv2	Atg5	Pect		CG11505	ClC-a
CG15308	mir-31b		CG32121	Fer2LCH	CG41378	CG6453	CG4089	wech		CR41608	Cys
CG43390	Rpn5		Ser8	dy	CR43051	sec63	CG30424	mus101		Spn77Ba	Mur2B
side	CG16884		CR30009	CG32817	CG4884	Map205	CG5989	Gp150		CG17026	CG42591
CG6362	CG18446		btl	CR43436	CG15485	CG2177	CG4552	crm		DJ-1alpha	CG2839
Ir64a	CG6028		CG3526	TM4SF	CG1888	Rac1	CG15209	betaggt-I		CG42395	CG8783
wda	CG10472		snmRNA:419	CG34445	Tsp42Ei	gem	CG5880	vap		CG11334	mGluRA
Cpr51A	Vsx2		CG2736	CG6490	sqh	CG4511	CG5273	CG4078		brm	CG14543
al	tor		CR42721	CG4730	CG31538	CG16985	CG18547	CG8388		CG13897	CG15366
CG13025	CG11384		zye	CG11200	mRpL16	CG14005	CG5346	scra		mbl	CR44220
Nrt	CG3062		CG6052	CG12643	CG6959	Rph	Cirl	CG5001		inv	Ih
CG15546	CG9626		CG30148	CG12567	CG9286	CSN1b	CG10904	CG7837		CG8078	CG42299
CG13062	pburs		CG32235	sqz	CG13843	Klp67A	CG30463	wdp		Pof	CG13054
CR43418	Ir94a		Cht12	eIF2B-gamma	GRHRII	CG5026	ci	Seipin		CG1737	GstE12
tio	Npc2g		veil	kermit	snoRNA:Psi18S-525j	Mes-4	CG13101	CG11877		Dad	RpL11
CR44176	CR43637		CG14107	CG1943	CG15514	CG32645	CG34149	Art1		CG17754	RpL7A
CG15673	Kr		CG30384	CG5734	CG1801	Liprin-alpha	CG15905	CG30440		CG9821	RpLP2
CG10962	Cyp6a22		ss	CG6144	mir-4941	CG42446	CG42747	CG13097		CG18619	RpS10b
laccase2	lush		os	Cpr35B	CG17027	CG6071	CG5641	CG31918		Rme-8	RpS16
Or67a	Ssk		CG12078	pre-mod(mdg4)-W	CR43641	CR44067	Tmhs	ras		CG43308	RpL13A
EDTP	Rpt6R		CG31202	CG2003	CG43319	Hdac3	tal-AA	lig		CG31342	RpS19a
CG7888	CG5062		wa-cup	CG5217	CR43828	CG4825	CG14183	msb1l		Tep4	RpS6
Mmp2	snoRNA:Me28S-U1688		Obp56d	slgA	yellow-h	Pdk1	CG4098	Patr-1		CG42238	RpS7
wupA	CG34216		CR33218	CR42839	IA-2	Rpn11	GstD3	ntc		CG9782	CG18624
CR43463	Nplp1		GstD2	CG11226	CG30323	CG5384	Bsg	grsm		Drep-4	nrv3
Rae1	tty		CG14186	CG31436	CG34375	Fit1	CG17977	Bre1		lig3	toy
l(2)41Ab	CG30357		snoRNA:Me18S-U1356c	CG34430	mAcR-60C		gish	CG18259		LpR1	CG31286
CG31546	FoxP		CheB38c	CG13654	CG42402		CG12091	CG9996		Ulp1	CG4467
HP1D3csd	CG31626		CheB42a	CG11453	x16		Cul-5	CG12162		mute	CR43605
CG5644	CG9184		ct	CG14053	CG34161		Sur-8	CG11255		syd	RpS14b
CR43837	CG18536		mamo	Cpr47Eg	snoRNA:Me28S-G1083c		CG6841	CG6904		CG31785	RpL41
CG12496	CG4036		CG15536	CG18563	CG33666		G9a	ste24a		CLS	CG32811
Or22b			CG42749	CG33120	CG9629		CG13698	Pros45		CG34301	CG43248
Iap2			CG43091	CG8888	sif		CG30403	CG6683		CG7841	CG33988
CR43927			shg	CG42691	CG31415		CG4911	l(2)k01209		GM130	CG8993
CR44024			CG5270	mir-1008	CG34275		csw	CG7101		CG7362	Rack1
dmrt11E			mir-8	Gycbeta100B	Ugt37a1		Vti1	Pcaf		Ir93a	CG34139
CG9519			CG13599	CG31752	CR44101		mnb	Deaf1		CG8860	CG4836
dve			CG13957	Nckx30C	aret		CG14814	CG11596		mnd	RpL5
CG30338			CG15093	Obp18a	Cyp304a1		CG4022	Sgt1		Apc	RpS21
e(y)2b			shot	CG2650	gol		sec8	CR44029		Taf12	RpS20
mun			Spn100A	CG13631	CG13991		CG14883	sofe		Ate1	CG13751
Lcp3			CG2852	CG4839	CG14079		CG8712	ATbp		ft	RpS4
Aats-met			Sod2	CG15740	CR43752		Dbp80	CG17528		norpA	s-cup
Thiolase			CG43340	Clect27	Pros28.1		MED26	CG14117		lola	CG14483
CG9172			pncr017:3R	CG43955	CG33137		CG2219	Pc		Prosap	fj
CG12203			Hsp23	Lsp1alpha	snoRNA:Psi18S-525i		nonA-l	CG6163		Smr	CG3556
CG17141			CG31038	snoRNA:Me28S-G2703b	CR43824		GalNAc-T1	P5CDh1		snoRNA:Psi28S-1192c	CG6610
CG5131			msd1	snoRNA:Psi28S-3316a	Npc2a		Ras64B	CG10809		CG11418	snoRNA:M
Pgant35A			CG34305	CG14450	Ir25a		milt	CycA		NnaD	CG1806
Efhc1.2			CR43964	TwdlX	snoRNA:Psi18S-640g		roq	CG1316		Cpr31A	CG12262
mRpL35			CG8788	CG1575	CG8939		CG3149	CG11984		Sik3	CG1246
CG34124			CG3788	CG43343	NaPi-T		slmb	fs(2)ltoPP43		CG11509	Pal2
d-cup			yip2	CG14383	snoRNA:Prp8-a		Cka	CG8080		Wnt4	CG16935
GstE9			CG5706	rpk	Dis3		oaf	CG13204		jbug	HP4
CG8187			Nup205	mir-7	CG6414		stai	CG13784		CG11576	Scgdelta
SC35			CG13737	TwdlT	CG8965		Paf-AHalpha	CG17184		snoRNA:Psi28S-3378	CG12056
Ing3			CG6770	CG32111	CG14764		desat1	CG6597		loj	CG13579
beta-Spec			CG2909	Gr94a	mthl5		egr	MP1		CG7367	JTBR
CG4769			nmo	CG34326	CG8412		Fmr1	CG7510		mgl	CG2453
Cyt-c-p			NT1	CR43807	flr		SMC1	Cbl		CR43493	CG34424
Oatp74D			CG6299	Takl2	CG30120		Vps4	pncr013:4		corto	CG42855
CG8206			CG15365	CR43620	CG18171		Men	wibg		tna	SF1
CG7920			CG32547	Hsp67Ba	CG30491		ird1	CG9775		pgant8	tou
CG6543			CG43116	Fatp	trus		CG32250	Srp54k		CG11454	CG42495
vnc			CG15628	Rab10	CG2063		Cdk5	CSN3		CG32270	Hnf4
Nlp			fbp	CG7200	snoRNA:Me28S-U3344b		Glg1	armi		CG7979	larp
CG10126			CG9990	CR44147	CG3342		CR43956	BtbVII		CG10514	CG1271
NAAT1			l(2)35Di	Obp99b	ZAP3		Sos	CG41099		CheA7a	CG9005
CG13091			mRpS34	sec6	osa		sea	hpo		Oli	Lcch3
scpr-A			CG5348	CG17272	CR44222		Indy	EF-G2		CG42830	Mlp84B
CG14628			CG9812	CG4975	MBD-like		mthl9	Lerp		Mal-A6	e(y)3
CG13810			CG17919	CG9948			PNUTS	Snx1		Spn28Da	CG33970
CG4829			O-fut2	CG7407			lds	CG6937		CG2993	ERR
Obp19d			CG5665	Fer1HCH			CG11000	CG8079		CG32199	CG33229
CG2256			7B2				CG11664	CG9754		CG18585	salm
CG9040			Or24a				sut2	CG9346		Pde6	Pif1B
CG31321			CCHa2r				CG33679	escl		CG43185	l(3)72Dp
CG43711			CG10096				vis	CG31381		CG30082	snoRNA:Psi28S-3091a
CG30268			CG9133				CG12290	Imp		CG34172	snoRNA:Psi28S-3385a
CG3491			Tengl4				CG13563	CG3651		Teh2	snoRNA:Psi28S-3091b
CG6332			CG10097				schlank	Syx6		Or45a	snoRNA:Psi28S-3385b
CG32105			CG31740				CG12991	CycY		CG12910	CG34015
Takr99D			CG42634				CG1126	jar		CG43236	unc-104
CG30378			Neto				CG11321	CG5645		Edg91	trbl
snoRNA:Or-aca2			CG13445				CG44037	pre-mod(mdg4)-U		CG42594	Reck
snmRNA:838			CG14085				CG33985	CR43907		CG8565	scaRNA:46E3
CR44168			CG43085				Pph13	Pkn		Sfp24C1	CG13369
fkh			CG43733				CR44125	rhea		CG32320	CG32147
CG7907			CR44034				PpD5	LanA		CG3339	CG9425
Oatp33Ea			att-ORFB				hug	Aats-lys		Cp18	bif
CG34386			boss				mir-1012	CG12869		Cyp4p3	CG2921
CG14397			CG5078				Ir75c	Adh		CG13272	CG6734
CG43317			CG10184				Oatp26F	CG14762		Sfp26Ac	Prx2540-1
CG32053			CG2680				CG41056	mir-972		cona	CG42684
CG43630			CG33136				CR43932	bw		fred	sni
TotF			CG7432				snmRNA:357	CG34040		CG34380	Aats-ser
CG11251			Snm1				CG14529	CG3597		CG34127	MFS17
CG6836			mthl15				Tsp42Ed	CG6432		snoRNA:Me28S-G764	Bin1
CG31886			CG1722				CG5888	lab		CG17650	CG11284
CG5966			CG9572				CG15020	btn		CG18265	CG14438
CG15322			nvy				CG32066	Scgbeta		lbm	ave
dpr9			CG1951				CG13741	Doc3		snoRNA:Psi28S-2876	CG6966
CG33296			CR43474				CG43954	ex		CG34030	CR43484
Cht5			tup				Ext2	CG3246		TrissinR	His3.3B
kni			CR43957				CR43803	CG17029		CR44062	CG9669
CG12105			CG33191				CG15876	CG17572		hydra	mRpL33
CG13186			CG34227				CG43074	CG34115		CR40469	CG11752
CG17378			CG32187				CG5810	gbb		rib	Tina-1
CG5079			dyl				mir-4967	Atf6		CG18233	CG1319
mir-4949			CG6520				Pi3K21B	CG4615		CG42490	CG11656
Victoria			CG17150				Sik2	CG16812		CR43357	Nek2
CG15661			CG9411				snoRNA:Psi28S-1135d	Epac		CG4646	CG14410
CG33964			spdo				CG12050	PQBP1		CG3711	CG14817
ena			CG14339				zf30C	Cdc37		CG8066	mir-2490
sn			CG6980				l(1)G0289	Gem3		CG11406	pico
CG31174			Corp				CG30377	Max		CG8925	Actn3
Cpsf160			inaD				Hex-C	Rpp30		Pkcdelta	B-H2
l(2)37Cc			CG12655				obst-E	ksr		rad	CG13801
CG15814			CG4681				DIP1	CG10321		CR43787	Ugt86Dh
CG15870			CG32365				Lon	CG8366		CR44054	sens-2
CG3032			CG11113				l(3)72Dn	nub		Gel	CG33689
ald			CG32266				aralar1	CG31249		GluClalpha	antdh
mRpS17			CG43371				CG17260	l(2)35Bd		Tsp42Ec	CG33465
CG10307			CR43410				mdy	CG3548		snoRNA:Irbp-a	CR43259
snoRNA:Psi28S-2149			CG9666				capu	CG8974		CG31055	CG12016
CG34388			CG32532				CG4194	bru-2		Btk29A	CG16713
CR43399			CG8773				CG7009	CG12024		CG11210	CG34259
nop5			Nep3				CG8297	CG3409		a6	CG15097
CG13090			CR43951				CG9641	CG18812		CG7565	CR43960
CR43979			CG43107				smg	IntS6		CR42547	alpha-Est6
CG7611			CG43183				Myo61F	inc		Rif1	mex1
Nopp140			CG34296				CG12007	morgue		px	CG32457
beta4GalNAcTB			CG42821				Met	CG14074		sd	Ir7f
CG5525			CG43742				CG8005	pie		Pka-R2	CG13050
beta4GalNAcTA			AP-2				EfSec	CG3587		elav	CG32277
CG7430			Hey				Jafrac2	CG18048		Nmda1	CG14921
Rdh			spn-A				CG15445	CG3376		spen	Gr93a
waw			Aats-his				Saf-B	UBL3		Ten-a	CG15239
lms			snoRNA:Psi28S-3571				CG31211	2014-09-04		CG11168	Tsp42Eo
mRpS30			Ace				CG1317	CG43255		CG33286	CG42340
spag			CG13074				CG8516	CG9747		CG18673	ksh
msd5			Vmat				CG42321	CG12341		CG34459	CG16790
CG17807			CG6495				CG4872	CG33978		Rpb7	isopeptidase-T-3
Uhg8			CG10869				SMSr	AP-1gamma		hiw	CG31121
CG6565			CG12923				cutlet	w-cup		NetB	CG32686
rin			CR43794					CG1309		PGRP-SC2	Dcr-1
epsilonCOP			Ir94b					jim		bbg	CG33665
trk			CG42629					CG17471		Tsp86D	Frq1
Act57B			mir-1003					fs(1)h		snoRNA:CG16892-a	Mdr50
CG15611			CG15666					pyd		snoRNA:kis-a	CG13650
CG15863			Grip					CG13921		JIL-1	gom
CG32702			CG8909					Ir		Rbp1-like	CG8397
SteXh:CG42398			Osi6					CG31523		kuz	fw
CG12605			CG13131					CG6583		msn	CG14414
CG13404			CG30065					Inx3			CG32698
Octbeta3R			CG4661					CG4502			CG5731
CG5867			cn					CG7840			Ent3
CG5404			fzr2					kug			bou
CG14313			CG14756					CG9437			CG43986
CG34427			CG34264					mus301			CG9389
Smvt			Rab3					CG4953			CG10418
fd19B			CG31974					Dll			CG12012
CG31413			Osi1					wah			Sirt2
CG15824			CG44044					AGO1			CG15547
NtR			Cyt-c-d					CG10200			Vha36-3
CG44204			CG13198					vn			CG13919
He			mus308					kn			Pex13
CG30456			CG43191					Np			AdoR
mir-279			CG12428					CG16959			CG15570
wry			CG9186					klhl10			CG9899
CG6304			MED28					tun			tsg
Gr5a			CG42245					CG13894			CG17344
CG13606			CG9601					Oaz			CG43691
CG13481			CG5919					Gadd45			Toll-4
Eh			Ast-CC					CG4061			CR43983
St1			CG11762					Hr46			CG14744
pncr015:3L			CG13721					emc			CG6690
v(2)k05816			CG15373					CG1265			Cht4
snoRNA:Psi18S-1389b			TpnC4					MFS3			St4
CG42300			CG6053					CG15211			CG3483
Pxn			CG33203					Tollo			NetA
CG31230			CG7509					CG30414			CG32719
snoRNA:Psi18S-525f			CG43370					W			CG8850
CG8568			CG14075					CG4914			djl
CG2781			CG18530					GNBP3			CG18063
snoRNA:Me18S-A469			CG3306					lea			CG8840
CR43870			CR44026					SNF4Agamma			CG18558
CR44096			CG7991					Tsp42Ef			Dhc36C
CG31870			CG43203					stg			nompB
CG42847			pgc					CG3097			X11Lbeta
sba			CR43978					CG31176			CG32269
CG14797			gammaTub37C					Pepck			CR44209
CR43988			CG13611					CG11593			CG8369
axo			Obp51a					CG8964			CG14937
CG5160			dpr13					CG43674			CG32681
Rh4			CG4596					chrb			CG3505
CG16888			Dscam2					CG1636			dao
CG8021			CG10650					CG32000			Spn31A
nudC			mir-4974					Acp63F			bnl
CG17777			CG34113					CG15497			CG32454
CG43729			CG13857					CG4676			Hf
CG7011			slp1					bcn92			Hsp67Bb
CG32040			CG13408					CG12159			CG2964
mRpL52			CG1402					ptc			Cng
CG11329			CG42265					w			rha
alpha-Spec			Nrx-1					hipk			Gr47b
CG17224			CG14521					galectin			CG15048
CG43672			CG9129					CG11164			CG15059
CR44070			CG43737					CG12818			CG6628
trr			CG11231					Got1			CG31010
Gr66a			CG18641					CG14164			CG2898
Trxr-1			CG2150					CG42727			CR43827
Act87E			snoRNA:229					CG9850			Picot
CG16778			CG1695					Gprk2			CG34033
Eip63F-2			CG32174					knk			CG34166
CG10700			CG3457					Pkc53E			sro
CG13868			CG12702					mthl10			Graf
CG32750			DnaJ-H					lgs			Mtor
Cpr97Eb			Lsm11					adat			CG11294
CG30002			CG2991					bowl			CG13749
CR43617			CG34312					ph-p			Mst36Fa
Shawl			CG7800					CG10359			chinmo
Dic61B			Hmt4-20					rt			Taf13
snoRNA:660			CG14985					GstT3			CG10219
CG3264			CG1868					Rheb			CG32409
Jon65Aiv			CG42724					CG10077			CG14230
beat-IIa			CG6340					Mipp1			und
CG7365			eIF2B-epsilon					CG10616			CG4866
snoRNA:Me28S-G1083a			CG13827					Trim9			CG1890
CG2663			CG7265					fbl6			SmD2
mir-2489			CG6701					chif			poly
snoRNA:Psi18S-640c			CG9967					l(2)gl			skpB
lectin-24A			CG8475					p53			mRpS9
CG42795			CG9170					CG17323			Cyp6g1
CG6231			AnnIX					scramb1			CG9107
CG2837			cl					CG17486			CG34117
CG8086			modSP					CG4572			Phk-3
CG13196			CG9527					Dok			CG5116
CG8419			CG4860					FLASH			CG5903
CG8908			Grip163					pio			Grip84
snRNA:U1:95Cc			insv					Hr4			Naam
CG15877			CG17219					Atg18			CG6744
CG11147			pn					CG6750			CG14806
CG1231			CG8680					CrebA			CG3823
CG31414			CG17698					p24-1			CG5703
CG3663			CG7970					CG11537			CG32163
CG1504			SelR					GstD10			SmE
snoRNA:Psi18S-841a			RnpS1					CG10171			CG9921
CG17331			CG10625					M6			CG33230
snoRNA:Psi18S-525h			CG3618					CG33696			CG34150
Skeletor			ImpE3					PI31			Scox
CG10424			mre11					CG9231
CG31777			CG3223					Cad87A
Gr39a			Cpr49Ac					LSm-4
CG14968			H2.0					Hexo1
CG5189			Mdh1					olf186-F
CG12896			Pi3K59F					CG31998
CG6084			l(1)G0334					Cad74A
E(spl)m2-BFM			CR40573					CG5877
E(spl)m3-HLH			mRpL28					CG34160
spri			UK114					N
CG12200			Art7					Wnt5
CG18815			CG7675					snoRNA:Psi18S-1854a
Rpb5			CG14102					snoRNA:Psi18S-1854b
			CG8247					tok
			CG3430					CG14965
			hrg					CG3919
			CG10993					didum
			CG11261					CG9328
			CG12484					UbcD2
			CG31465					key
			l(3)72Dr					Upf2
			CG42826					VhaPPA1-1
			mir-308					CG1602
			CG6188					Nelf-E
			CG4525					CG2034
			CG43175					Cap-H2
			CG40813					Ublcp1
			CG7058					uex
			CG43800					RpII215
			fan					Syx13
			VhaAC39-2					Acf1
			CG13077					Tsp29Fb
			CG6232					FR
			CG3708					CRMP
			Tsp5D					Vang
			CG42657					Edg78E
			CG42566					bon
			Eip63F-1					elgi
			GlcAT-P					CG3085
			ems					EndoGI
			ImpE2					Slimp
			CG31245					ScpX
			CG5890					frac
			snoRNA:Me28S-U1554					Aph-4
			CG8550					CG10232
			disco					CG14856
			CG42305					CG17364
			king-tubby					TyrRII
			Mlp60A					CG31189
			CG11658					Fie
			ventrally-expressed-protein-D					Gr39b
			CG2118					Spn53F
			Cat					CG32232
			Hsp27					CG12558
			mael					snoRNA:Psi18S-525a
			Uvrag					CG32432
			gkt					Hsp70Ab
			CG43867					CG12974
			Calx					CG12851
			tobi					CG12017
			nahoda					CR44046
								CG18788
								Rtnl2
								CG14153
								CG30354
								CG7669
								CG40467
								CG12241
								wkd
								CG1850
								CG7322
								bnb
								CG30194
								nord
								CG43245
								snoRNA:Me28S-G2173
								Ast-C
								Kaz1-ORFB
								CG1674
								RN-tre
								Rab40
								Wdr82
								Arp8
								CG6498
								CG11695
								CG32639
								CG8677
								Menl-1
								CG10326
								Galpha49B
								CG34112
								jagn
								CG5850
								sgg
								Eip74EF
								Mrp4
								CG1673
								RhoGAP19D
								CG7218
								pot
								ssp
								CG42358
								Sap130
								CG5630
								mod(mdg4)
								qsm
								CG14408
								ari-1
								CG9896
								mir-4956
								CG3123
								scb
								GAPsec
								Hcf
								CG15118
								CG33057
								Kap-alpha3
								CG2765
								CG3061
								bbc
								ssx
								Ada2b
								scyl
								CG4848
								HtrA2
								Smg5
								CG18476
								CG3652
								CG2875
								Ca-beta
								Cad88C
								smo
								CCKLR-17D3
								CG4004
								CaMKI
								Mst85C
								CG11337
								CG7341
								CG4302
								CG1105
								CG18870
								CG2100
								CG10139
								SRPK
								CG3038
								CG5611
								Hexim
								CG5789
								Pgd
								CG14132
								InR
								itp
								CG4025
								Utx
								mth
								CG12880
								Rsf1
								pst
								CG11927
								CG1600
								Su(P)
								CG42748
								bbx
								CG6236
								toc
								CG7530
								Spn
								CG4949
								CHIP
								Galk
								CR43766
								vfl
								CG42623
								Duox
								CG42853
								CG4603
								CG15084
								Papst2
								Rrp47
								Shroom
								vg
								CG32850
								CG8191
								RabX1
